# Supplementary material for: The influence of physical activity on mental well-being in college students: a systematic review
Source: Front Psychol. 2025 May 20;16:1573446. doi: 10.3389/fpsyg.2025.1573446 (PMC12132039; doi:10.3389/fpsyg.2025.1573446)
Supplement: Supplementary file 1 [file Table_1.xlsx]

## Sheet: Sheet1
Number	First author	Geographical location	Journal	Study design	Research Participants	Data collection method	Data analysis techniques	Findings	Relevancy to my study
1	Dita Yuliastrid	Indonesia	Sportske Nauke i Zdravlje	quantitative research	A total of 495 university students were recruited.	questionnaire investigation	independent t-test,Pearson correlation and linear regression	there was a signifi cant diff erence (p<0.05) in sports participation and perceived stress between male and female students, while life satisfaction did not show signifi cant diff erent (p>0.05).	High
2	Monserrat-Hernández, M.	Almeria，Spain	Healthcare (Switzerland)	quantitative research	742 students . The mean age was 21.24 (DT = 3.8), and 20.1% were men and 79.4% were women.	questionnaire investigation	Descriptive analyses	Both the prevention of stress and the promotion of physical exercise and healthy eating should be among universities’ health initiatives and proposals,	High
3	Lojdová, M.	Olomouc，Czech Republic	Journal of Physical Education and Sport	quantitative research	the total number of participants was 511 with the average age of 22.5 years.	questionnaire investigation	the Shapiro-Wilk test and the Kruskal-Wallis test.	ife satisfaction (LS) among university students increases in proportion to the reported level of PA, and vice versa.	High
4	Weiyun Chen	Sydney, Australia.	MEDICINE AND SCIENCE IN SPORTS AND EXERCISE	quantitative research	Participants were 2,214 college students (1102 males, 1109 females).	questionnaire investigation	descriptive statistics	Positive psychological traits including hope and happiness significantly contributed to the college students’ mental health.	High
5	Bodziony, V.	louisville, USA	Journal of American College Health	quantitative research	108 undergraduates	questionnaire investigation	MANOVA analysis,	We found that students who reported sleeping less than or equal to 6 hours per night and had insufficient levels of physical activity to promote good health had the highest reported negative affect.	High
6	Lee, H. W.	East Asia	ASIA PACIFIC JOURNAL OF EDUCATION	quantitative research	There were 222 male (73.1%) and 82 female (26.9%) participants.	questionnaire investigation	confirmatory factor analysis (CFA)	participant sport experience had a significant positive impact on college adjustment. In other words, when college students participate in sport, they can adjust to their college life better.	High
7	Wang, B.	Hong Kong,China	MEDICINE AND SCIENCE IN SPORTS AND EXERCISE	quantitative research	Twenty-two participants aged (22±1.56 yrs) completed the study,	experiment	Variance analysis	Short time CT training could be an effective way for enhancing the aerobic fitness and psychological well-being especially in life satisfaction and self-esteem among college students	High
8	Zhonghui He	Beijing, China	MEDICINE AND SCIENCE IN SPORTS AND EXERCISE	quantitative research	The sample consisted of 548 college students (Males: n=294; Age: M=20.72 years old)	experiment	Variance analysis	All four types of physical activity courses showed significant effects on perceived stress reduction (especially in female students), while three types of courses showed increase in well-being (especially in seniors).	High
9	Schori Hadas	Israel	Journal of Higher Education Theory and Practice	quantitative research	367 college students from different academic disciplines	questionnaire investigation	independent T-test	To ensure adequate quality of life and a better well-being of College students, it is recommended to enhance the level of the students’ weekly physical activity	High
10	Qingyun Hou	Anhui,China	Revista Brasileira de Medicina do Esporte	quantitative research	889 college students	questionnaire investigation	Variance analysis	College students’ physical exercise can positively influence their subjective well-being, and there is a close relationship between them.	High
11	Andrew Steptoe, D.Sc	London, United Kingdom	Preventive Medicine	quantitative research	639 Spanish university students	questionnaire investigation	Not Explicitly Mentioned	The result is consistent with longitudinal studies showing that regular physical activity may enhance emotional well-being	High
12	Kathleen E. Miller	NY,USA	Sociology of Sport Journal	quantitative research	791 undergraduate students	questionnaire investigation	multivariate analyses	Identifying empirical differences in outcomes associated with athlete and jock identities is a more straightforward enterprise than explaining those differences.	High
13	Miguel Peralta	Lisbon	Montenegrin Journal of Sports Science and Medicine	quantitative research	3,143 European university students (1456 men and 1687 women) from 27 countries, with a mean age of 21.3±2.9 years.	questionnaire investigation	PrincipalComponentAnalysis	Both the total well-being score and health perception were linearly associated with PA frequency.	High
14	Yong Zhou	China	Social Behavior and Personality	quantitative research	1,605 college students	questionnaire investigation	Pearson correlation analysis and mediation effect testing	This study found that physical activity is negatively correlated with depression, which is consistent with the results of previous studies	High
15	Kristy Barrantes-Brais	Heredia, Costa Rica	MEDICINE AND SCIENCE IN SPORTS AND EXERCISE	quantitative research	233 freshmen (age 19.0 ± 2.2 years, 135 female)	questionnaire investigation	Not Explicitly Mentioned	Students with high physical activity levels scored higher in subjective vitality (5.17 ± 0.98) and positive affect (35.43 ± 7.02) compared to students with low physical activity	High
16	DAVID R. BROWN	Atlanta, USA	Medicine and Science in Sports and Exercise	quantitative research	4728 college students	questionnaire investigation	Not Explicitly Mentioned	Sports participation was protective against suicidal behavior.	High
17	Dianne A. R. Bartley	Washington ,USA	Health Education	quantitative research	70 students enrolled in an Aerobic Dance and a Health Science class at Howard University. F	questionnaire investigation	T-tests	The finding that exercise activity IS related to psychological wellbeing is descriptive and does not indicate whether psychological wellbeing improves as a result of a fitness program.	High
18	Pašková, L.	Banská Bystrica, Slovakia	Trends in Sport Sciences	quantitative research	150 men and 230 women with an average age of 20.81 years.	questionnaire investigation	statistical analysis of x2 test and Spearman correlation coefficient.	physical activity, even in a very rare frequency, increases the subjective well-being of adolescents as well as self-satisfaction and contributes to more frequent positive emotions or increased adolescent life satisfaction.	High
19	Malte Jetzke	Münster, Germany	Applied Research in Quality of Life	quantitative research	4698 college students	questionnaire investigation	Data analysis is based on multiple regression models with the Satisfaction with Life Scale as dependent variable.	A lack of exercise may be detrimental for health and SWB among students and may also undermine social integration and study satisfaction	High
20	Yazici, A. B.	Kocaeli, Turkey	Mental Illness	quantitative research	76 student volunteers from Kocaeli University (Turkey) who had chosen tennis lessons as their University.	experiment	Not Explicitly Mentioned	Effects are beneficial in reducing depression, anxiety, and general mental health symptoms	High
21	Yu Hong	Jiangsu, China	Frontiers in Public Health	quantitative research	7,468 Chinese college students aged 16–24 years	experiment	χ2 -tests for categorical variables and t-tests for continuous variables.	In general, we found robust evidence that the level of physical fitness was related to mental health and sleep situations among college students.	High
22	Guohua Zheng	Fujian ,China	Trials	quantitative research	222 college students from FJTCM who are in the first or second grade aged 18 to 25 years.	experiment	Not Explicitly Mentioned	The associations between Baduanjin exercise and physical fitness, as well as self-reported symptomintensity, mood, self-esteem, and self-efficacy.	High
23	Wunsch, K.	Freiburg,Germany	NATURE AND SCIENCE OF SLEEP	quantitative research	A total of 64 university students (Mage = 23.13 ± 5.12 years, 67% women) volunteered in the current study. Participation was voluntary and could be discontinued at every point without any disadvantages.	experiment	Not Explicitly Mentioned	Results confirm the first hypothesis showing a significant deterioration of sleep quality, well-being and PA over time from baseline to the end of the AS period.	High
24	Guohua Zheng	Jiangsu, China	Trials	quantitative research	206 college students	experiment	Not Explicitly Mentioned	The benefits of TCC on physical and psychological health have been reported	High
25	Alayna Margulis	USA	Current Psychology	quantitative research	140 students (71 male, 69 female) in the team sports group and 215 students (127 male, 88 female) in the strength and condition group	questionnaire investigation	Variance analysis	Our unique study results indicated that participating in one 90-min team sport and strength and conditioning physical activity class per week for 12 weeks throughout the fall semester was not adequate enough for helping college students improve stress and anxiety.	High
26	Chuan K	Yi Bin，China	REVISTA DE PSICOLOGIA DEL DEPORTE	quantitative research	The participants comprised 400 males and 330 females, aged between 19 and 23 years.	questionnaire investigation	Not Explicitly Mentioned	By comparing these six indicators before and after the experiment, discernible improvements were observed, suggesting that engaging in physical activity significantly contributes to the enhancement of selfassessment across these dimensions.	High
27	Ines Blažević	Split	Sport Science	quantitative research	586 students	questionnaire investigation	correlation analysis	Certainly encouraging is that most students feel positive and the smallest number of them feel depressed/anxious.	High
28	Carol D. Ryff	Wisconsin,USA	JOURNAL OF PERSONALITY AND SOCIAL PSYCHOLOGY	quantitative research	Respondents consisted of 321 men and women divided among young, middle-aged, and older adults.	experiment	Supplemental Regression Analyses	six theory-guided dimensions of wellbeing were operationalized.	High
